# Supplementary material for: Unary Adsorption Equilibria of Hydrogen, Nitrogen, and Carbon Dioxide on Y-Type Zeolites at Temperatures from 298 to 393 K and at Pressures up to 3 MPa
Source: J Chem Eng Data. 2023 Oct 30;68(12):3512–24. doi: 10.1021/acs.jced.3c00504 (PMC10726315; doi:10.1021/acs.jced.3c00504)
Supplement: Supplementary file 2 — je3c00504_si_002.zip [file je3c00504_si_002.zip]

Archive with 106 entries (102 files):
- AIF_Zeolite_Y_HA/
- __MACOSX/._AIF_Zeolite_Y_HA
- AIF_Zeolite_Y_HA/.DS_Store
- __MACOSX/AIF_Zeolite_Y_HA/._.DS_Store
- AIF_Zeolite_Y_HA/NaTMA-Y/
- __MACOSX/AIF_Zeolite_Y_HA/._NaTMA-Y
- AIF_Zeolite_Y_HA/H-Y/
- __MACOSX/AIF_Zeolite_Y_HA/._H-Y
- AIF_Zeolite_Y_HA/Na-Y/
- __MACOSX/AIF_Zeolite_Y_HA/._Na-Y
- AIF_Zeolite_Y_HA/NaTMA-Y/ZeoliteNaTMAY_N2_77K_HA.aif
- __MACOSX/AIF_Zeolite_Y_HA/NaTMA-Y/._ZeoliteNaTMAY_N2_77K_HA.aif
- AIF_Zeolite_Y_HA/NaTMA-Y/ZeoliteNaTMAY_CO2_LP_298K_HA.aif
- __MACOSX/AIF_Zeolite_Y_HA/NaTMA-Y/._ZeoliteNaTMAY_CO2_LP_298K_HA.aif
- AIF_Zeolite_Y_HA/NaTMA-Y/ZeoliteNaTMAY_CO2_LP_288K_HA.aif
- __MACOSX/AIF_Zeolite_Y_HA/NaTMA-Y/._ZeoliteNaTMAY_CO2_LP_288K_HA.aif
- AIF_Zeolite_Y_HA/NaTMA-Y/ZeoliteNaTMAY_H2_313K_HA.aif
- __MACOSX/AIF_Zeolite_Y_HA/NaTMA-Y/._ZeoliteNaTMAY_H2_313K_HA.aif
- AIF_Zeolite_Y_HA/NaTMA-Y/ZeoliteNaTMAY_N2_353K_HA.aif
- __MACOSX/AIF_Zeolite_Y_HA/NaTMA-Y/._ZeoliteNaTMAY_N2_353K_HA.aif
- AIF_Zeolite_Y_HA/NaTMA-Y/ZeoliteNaTMAY_H2_353K_HA.aif
- __MACOSX/AIF_Zeolite_Y_HA/NaTMA-Y/._ZeoliteNaTMAY_H2_353K_HA.aif
- AIF_Zeolite_Y_HA/NaTMA-Y/ZeoliteNaTMAY_CO2_LP_308K_HA.aif
- __MACOSX/AIF_Zeolite_Y_HA/NaTMA-Y/._ZeoliteNaTMAY_CO2_LP_308K_HA.aif
- AIF_Zeolite_Y_HA/NaTMA-Y/ZeoliteNaTMAY_CO2_353K_HA.aif
- __MACOSX/AIF_Zeolite_Y_HA/NaTMA-Y/._ZeoliteNaTMAY_CO2_353K_HA.aif
- AIF_Zeolite_Y_HA/NaTMA-Y/ZeoliteNaTMAY_H2_333K_HA.aif
- __MACOSX/AIF_Zeolite_Y_HA/NaTMA-Y/._ZeoliteNaTMAY_H2_333K_HA.aif
- AIF_Zeolite_Y_HA/NaTMA-Y/ZeoliteNaTMAY_CO2_393K_HA.aif
- __MACOSX/AIF_Zeolite_Y_HA/NaTMA-Y/._ZeoliteNaTMAY_CO2_393K_HA.aif
- AIF_Zeolite_Y_HA/NaTMA-Y/ZeoliteNaTMAY_N2_298K_HA.aif
- __MACOSX/AIF_Zeolite_Y_HA/NaTMA-Y/._ZeoliteNaTMAY_N2_298K_HA.aif
- AIF_Zeolite_Y_HA/NaTMA-Y/ZeoliteNaTMAY_CO2_333K_HA.aif
- __MACOSX/AIF_Zeolite_Y_HA/NaTMA-Y/._ZeoliteNaTMAY_CO2_333K_HA.aif
- AIF_Zeolite_Y_HA/NaTMA-Y/ZeoliteNaTMAY_H2_298K_HA.aif
- __MACOSX/AIF_Zeolite_Y_HA/NaTMA-Y/._ZeoliteNaTMAY_H2_298K_HA.aif
- AIF_Zeolite_Y_HA/NaTMA-Y/ZeoliteNaTMAY_N2_333K_HA.aif
- __MACOSX/AIF_Zeolite_Y_HA/NaTMA-Y/._ZeoliteNaTMAY_N2_333K_HA.aif
- AIF_Zeolite_Y_HA/NaTMA-Y/ZeoliteNaTMAY_CO2_298K_HA.aif
- __MACOSX/AIF_Zeolite_Y_HA/NaTMA-Y/._ZeoliteNaTMAY_CO2_298K_HA.aif
- AIF_Zeolite_Y_HA/NaTMA-Y/ZeoliteNaTMAY_N2_393K_HA.aif
- __MACOSX/AIF_Zeolite_Y_HA/NaTMA-Y/._ZeoliteNaTMAY_N2_393K_HA.aif
- AIF_Zeolite_Y_HA/H-Y/ZeoliteHY_H2_353K_HA.aif
- __MACOSX/AIF_Zeolite_Y_HA/H-Y/._ZeoliteHY_H2_353K_HA.aif
- AIF_Zeolite_Y_HA/H-Y/ZeoliteHY_CO2_LP_308K_HA.aif
- __MACOSX/AIF_Zeolite_Y_HA/H-Y/._ZeoliteHY_CO2_LP_308K_HA.aif
- AIF_Zeolite_Y_HA/H-Y/ZeoliteHY_N2_353K_HA.aif
- __MACOSX/AIF_Zeolite_Y_HA/H-Y/._ZeoliteHY_N2_353K_HA.aif
- AIF_Zeolite_Y_HA/H-Y/ZeoliteHY_CO2_353K_HA.aif
- __MACOSX/AIF_Zeolite_Y_HA/H-Y/._ZeoliteHY_CO2_353K_HA.aif
- AIF_Zeolite_Y_HA/H-Y/ZeoliteHY_N2_333K_HA.aif
- __MACOSX/AIF_Zeolite_Y_HA/H-Y/._ZeoliteHY_N2_333K_HA.aif
- AIF_Zeolite_Y_HA/H-Y/ZeoliteHY_H2_298K_HA.aif
- __MACOSX/AIF_Zeolite_Y_HA/H-Y/._ZeoliteHY_H2_298K_HA.aif
- AIF_Zeolite_Y_HA/H-Y/ZeoliteHY_CO2_333K_HA.aif
- __MACOSX/AIF_Zeolite_Y_HA/H-Y/._ZeoliteHY_CO2_333K_HA.aif
- AIF_Zeolite_Y_HA/H-Y/ZeoliteHY_N2_393K_HA.aif
- __MACOSX/AIF_Zeolite_Y_HA/H-Y/._ZeoliteHY_N2_393K_HA.aif
- AIF_Zeolite_Y_HA/H-Y/ZeoliteHY_CO2_393K_HA.aif
- __MACOSX/AIF_Zeolite_Y_HA/H-Y/._ZeoliteHY_CO2_393K_HA.aif
- AIF_Zeolite_Y_HA/H-Y/ZeoliteHY_N2_298K_HA.aif
- __MACOSX/AIF_Zeolite_Y_HA/H-Y/._ZeoliteHY_N2_298K_HA.aif
- AIF_Zeolite_Y_HA/H-Y/ZeoliteHY_H2_333K_HA.aif
- __MACOSX/AIF_Zeolite_Y_HA/H-Y/._ZeoliteHY_H2_333K_HA.aif
- AIF_Zeolite_Y_HA/H-Y/ZeoliteHY_CO2_298K_HA.aif
- __MACOSX/AIF_Zeolite_Y_HA/H-Y/._ZeoliteHY_CO2_298K_HA.aif
- AIF_Zeolite_Y_HA/H-Y/ZeoliteHY_H2_313K_HA.aif
- __MACOSX/AIF_Zeolite_Y_HA/H-Y/._ZeoliteHY_H2_313K_HA.aif
- AIF_Zeolite_Y_HA/H-Y/ZeoliteHY_CO2_LP_288K_HA.aif
- __MACOSX/AIF_Zeolite_Y_HA/H-Y/._ZeoliteHY_CO2_LP_288K_HA.aif
- AIF_Zeolite_Y_HA/H-Y/ZeoliteHY_N2_77K_HA.aif
- __MACOSX/AIF_Zeolite_Y_HA/H-Y/._ZeoliteHY_N2_77K_HA.aif
- AIF_Zeolite_Y_HA/H-Y/ZeoliteHY_CO2_LP_298K_HA.aif
- __MACOSX/AIF_Zeolite_Y_HA/H-Y/._ZeoliteHY_CO2_LP_298K_HA.aif
- AIF_Zeolite_Y_HA/Na-Y/ZeoliteNaY_CO2_353K_HA.aif
- __MACOSX/AIF_Zeolite_Y_HA/Na-Y/._ZeoliteNaY_CO2_353K_HA.aif
- AIF_Zeolite_Y_HA/Na-Y/ZeoliteNaY_CO2_LP_308K_HA.aif
- __MACOSX/AIF_Zeolite_Y_HA/Na-Y/._ZeoliteNaY_CO2_LP_308K_HA.aif
- AIF_Zeolite_Y_HA/Na-Y/ZeoliteNaY_H2_313K_HA.aif
- __MACOSX/AIF_Zeolite_Y_HA/Na-Y/._ZeoliteNaY_H2_313K_HA.aif
- AIF_Zeolite_Y_HA/Na-Y/ZeoliteNaY_CO2_298K_HA.aif
- __MACOSX/AIF_Zeolite_Y_HA/Na-Y/._ZeoliteNaY_CO2_298K_HA.aif
- AIF_Zeolite_Y_HA/Na-Y/ZeoliteNaY_CO2_393K_HA.aif
- __MACOSX/AIF_Zeolite_Y_HA/Na-Y/._ZeoliteNaY_CO2_393K_HA.aif
- AIF_Zeolite_Y_HA/Na-Y/ZeoliteNaY_N2_77K_HA.aif
- __MACOSX/AIF_Zeolite_Y_HA/Na-Y/._ZeoliteNaY_N2_77K_HA.aif
- AIF_Zeolite_Y_HA/Na-Y/ZeoliteNaY_CO2_333K_HA.aif
- __MACOSX/AIF_Zeolite_Y_HA/Na-Y/._ZeoliteNaY_CO2_333K_HA.aif
- AIF_Zeolite_Y_HA/Na-Y/ZeoliteNaY_H2_353K_HA.aif
- __MACOSX/AIF_Zeolite_Y_HA/Na-Y/._ZeoliteNaY_H2_353K_HA.aif
- AIF_Zeolite_Y_HA/Na-Y/ZeoliteNaY_N2_353K_HA.aif
- __MACOSX/AIF_Zeolite_Y_HA/Na-Y/._ZeoliteNaY_N2_353K_HA.aif
- AIF_Zeolite_Y_HA/Na-Y/ZeoliteNaY_CO2_LP_298K_HA.aif
- __MACOSX/AIF_Zeolite_Y_HA/Na-Y/._ZeoliteNaY_CO2_LP_298K_HA.aif
- AIF_Zeolite_Y_HA/Na-Y/ZeoliteNaY_CO2_LP_288K_HA.aif
- __MACOSX/AIF_Zeolite_Y_HA/Na-Y/._ZeoliteNaY_CO2_LP_288K_HA.aif
- AIF_Zeolite_Y_HA/Na-Y/ZeoliteNaY_N2_333K_HA.aif
- __MACOSX/AIF_Zeolite_Y_HA/Na-Y/._ZeoliteNaY_N2_333K_HA.aif
- AIF_Zeolite_Y_HA/Na-Y/ZeoliteNaY_H2_298K_HA.aif
- __MACOSX/AIF_Zeolite_Y_HA/Na-Y/._ZeoliteNaY_H2_298K_HA.aif
- AIF_Zeolite_Y_HA/Na-Y/ZeoliteNaY_N2_393K_HA.aif
- __MACOSX/AIF_Zeolite_Y_HA/Na-Y/._ZeoliteNaY_N2_393K_HA.aif
- AIF_Zeolite_Y_HA/Na-Y/ZeoliteNaY_N2_298K_HA.aif
- __MACOSX/AIF_Zeolite_Y_HA/Na-Y/._ZeoliteNaY_N2_298K_HA.aif
- AIF_Zeolite_Y_HA/Na-Y/ZeoliteNaY_H2_333K_HA.aif
- __MACOSX/AIF_Zeolite_Y_HA/Na-Y/._ZeoliteNaY_H2_333K_HA.aif
